# Supplementary material for: The genus Sternocampsus Fleutiaux, 1927 (Coleoptera, Elateridae, Oxynopterinae), with description of a new species from South China
Source: Zookeys. 2019 Jun 5;852:111–24. doi: 10.3897/zookeys.852.31611 (PMC6562002; doi:10.3897/zookeys.852.31611)
Supplement: XML Treatment for Campsosternus castaneus [file zookeys.852.31611-treatment1.xml]

<!DOCTYPE tp:taxon-treatment
  PUBLIC "-//TaxonX//DTD Taxonomic Treatment Publishing DTD v0 20100105//EN" "tax-treatment-NSO.dtd">
<tp:taxon-treatment xmlns:tp="http://www.plazi.org/taxpub"><tp:treatment-meta><kwd-group><label>Taxon classification</label><kwd><named-content xmlns:xlink="http://www.w3.org/1999/xlink" content-type="kingdom">Animalia</named-content></kwd><kwd><named-content xmlns:xlink="http://www.w3.org/1999/xlink" content-type="order">Coleoptera</named-content></kwd><kwd><named-content xmlns:xlink="http://www.w3.org/1999/xlink" content-type="family">Elateridae</named-content></kwd></kwd-group><mixed-citation publication-type="journal"><person-group><name><surname>Liu</surname><given-names>Zhen</given-names></name><name><surname>Jiang</surname><given-names>Shi-hong</given-names></name></person-group><article-title>The genus <italic><tp:taxon-name><tp:taxon-name-part taxon-name-part-type="genus" reg="Sternocampsus">Sternocampsus</tp:taxon-name-part></tp:taxon-name></italic> Fleutiaux, 1927 (<tp:taxon-name><tp:taxon-name-part taxon-name-part-type="order">Coleoptera</tp:taxon-name-part></tp:taxon-name>, <tp:taxon-name><tp:taxon-name-part taxon-name-part-type="family">Elateridae</tp:taxon-name-part></tp:taxon-name>, <tp:taxon-name><tp:taxon-name-part taxon-name-part-type="subfamily">Oxynopterinae</tp:taxon-name-part></tp:taxon-name>), with description of a new species from South China</article-title><source>Zookeys</source><day>05</day><month>6</month><year>2019</year><volume>852</volume><fpage>111</fpage><lpage>124</lpage><pub-id pub-id-type="doi">10.3897/zookeys.852.31611</pub-id></mixed-citation></tp:treatment-meta><tp:nomenclature><tp:taxon-name>
            <tp:taxon-name-part taxon-name-part-type="genus" reg="Campsosternus">Campsosternus</tp:taxon-name-part>
            <tp:taxon-name-part taxon-name-part-type="species" reg="castaneus">castaneus</tp:taxon-name-part>
          </tp:taxon-name><tp:taxon-authority>(Jiang &amp; Wang, 1999)</tp:taxon-authority><tp:taxon-status xmlns:xlink="http://www.w3.org/1999/xlink" xlink:type="simple">comb.nov.</tp:taxon-status><xref ref-type="fig" rid="F1">Figs 1a–c</xref><xref ref-type="fig" rid="F2">, 2a–h</xref><xref ref-type="fig" rid="F3">, 3a, d</xref><tp:nomenclature-citation-list><tp:nomenclature-citation><tp:taxon-name>
                <tp:taxon-name-part taxon-name-part-type="genus" reg="Sternocampsus">Sternocampsus</tp:taxon-name-part>
                <tp:taxon-name-part taxon-name-part-type="species" reg="castaneus">castaneus</tp:taxon-name-part>
              </tp:taxon-name><comment>: <xref ref-type="bibr" rid="B9">Jiang and Wang 1999</xref>: 34; <xref ref-type="bibr" rid="B8">Jiang 1993</xref>: 136 [<italic>nomen nudum</italic>].</comment></tp:nomenclature-citation></tp:nomenclature-citation-list></tp:nomenclature><tp:treatment-sec sec-type="material" id="SECID0ECKAC"><title>Material examined.</title><p>Holotype of <italic><tp:taxon-name><tp:taxon-name-part taxon-name-part-type="genus" reg="Campsosternus">C.</tp:taxon-name-part><tp:taxon-name-part taxon-name-part-type="species" reg="castaneus">castaneus</tp:taxon-name-part></tp:taxon-name></italic>, China (<named-content xmlns:xlink="http://www.w3.org/1999/xlink" content-type="dwc:institutional_code" xlink:type="simple">SZPT</named-content>). ♂, “Mengla (650m), Yunnan, 1982. IV.12, Jin Gentao, No. 0545”.</p><p>Syntype (images) of <italic><tp:taxon-name><tp:taxon-name-part taxon-name-part-type="genus" reg="Campsosternus">Campsosternus</tp:taxon-name-part><tp:taxon-name-part taxon-name-part-type="species" reg="argentipilis">argentipilis</tp:taxon-name-part></tp:taxon-name></italic> (Candéze, 1874) (<named-content xmlns:xlink="http://www.w3.org/1999/xlink" content-type="dwc:institutional_code" xlink:type="simple">BMNH</named-content>), label 1 “type”, label 2 “Siam”, label 3 “<italic>Campsosternus argentipilis</italic> Type Cdze”.</p><p>Syntype (images) of <italic><tp:taxon-name><tp:taxon-name-part taxon-name-part-type="genus" reg="Campsosternus">C.</tp:taxon-name-part><tp:taxon-name-part taxon-name-part-type="species" reg="saundersi">saundersi</tp:taxon-name-part></tp:taxon-name></italic> (Candéze, 1874) (<named-content xmlns:xlink="http://www.w3.org/1999/xlink" content-type="dwc:institutional_code" xlink:type="simple">BMNH</named-content>), label 1 “type”, label 2 “Siam Laos”, label 3 “Laos Mouhot”, label 4 “<italic>Campsosternus saundersii</italic> Cdze Type ex coll. Saunders”, label 5 “<italic>Campsosternus saundersii</italic> type”, label 6 “Jancon coll. 1903-130.”, label 7 “<named-content xmlns:xlink="http://www.w3.org/1999/xlink" content-type="dwc:institutional_code" xlink:type="simple">BMNH</named-content> (E) #1024842”.</p></tp:treatment-sec><tp:treatment-sec sec-type="Diagnostic note" id="SECID0EHMAC"><title>Diagnostic note.</title><p>Based on the original description, this species has: body length 30.5–32.0 mm, elongate, chestnut brown integument, covered with silvery white pubescence (Fig. <xref ref-type="fig" rid="F1">1a–c</xref>). Antenna (Fig. <xref ref-type="fig" rid="F2">2c</xref>) reaching beyond apex of hind angle of pronotum by length of four apical antennomeres. Pronotum 1.2 times wider than long, slightly convex, with punctures medially, spaces between punctures 5 puncture diameters wide, nearly impunctate laterally; hind angles long, acute, divergent, with a distinct carina. Scutellar shield (Fig. <xref ref-type="fig" rid="F2">2e</xref>) 1.1 times wider than long, with punctures, spaces between punctures 5 to 8 puncture diameters wide. Elytra wider than prothorax, 3.5 times longer than prothorax; convex with micro-striae, interstrial punctures sparse and smallest of all punctures on body; interstriae flat with very shallow punctures, irregularly distributed, faintly transversally rugose. Penis (Fig. <xref ref-type="fig" rid="F2">2f</xref>) narrowed to acute with sides convex near base, straight near apex, parameres with longitudinal carina, hook-like at apex.</p><fig id="F1" position="float" orientation="portrait"><label>Figure 1.</label><caption><p>Habitus of <italic><tp:taxon-name><tp:taxon-name-part taxon-name-part-type="genus" reg="Campsosternus">Campsosternus</tp:taxon-name-part><tp:taxon-name-part taxon-name-part-type="species" reg="castaneus">castaneus</tp:taxon-name-part></tp:taxon-name></italic> (Jiang &amp; Wang, 1999). comb. nov., holotype, male: <bold>a</bold> dorsal view <bold>b</bold> ventral view <bold>c</bold> lateral view.</p></caption><graphic xmlns:xlink="http://www.w3.org/1999/xlink" xlink:href="zookeys-852-111-g001.jpg" position="float" orientation="portrait" xlink:type="simple" id="oo_306063.jpg"/></fig><fig id="F2" position="float" orientation="portrait"><label>Figure 2.</label><caption><p><italic><tp:taxon-name><tp:taxon-name-part taxon-name-part-type="genus" reg="Campsosternus">Campsosternus</tp:taxon-name-part><tp:taxon-name-part taxon-name-part-type="species" reg="castaneus">castaneus</tp:taxon-name-part></tp:taxon-name></italic> (Jiang &amp; Wang, 1999). comb. nov., holotype, male: <bold>a</bold> head, dorsal view <bold>b</bold> prothorax, ventral view <bold>c</bold> antennomeres 1–10, dorsal view <bold>d</bold> middle leg, ventral view <bold>e</bold> scutellar shield, dorsal view <bold>f</bold> aedeagus <bold>g</bold> abdomen, ventral view <bold>h</bold> elytra, dorsal view.</p></caption><graphic xmlns:xlink="http://www.w3.org/1999/xlink" xlink:href="zookeys-852-111-g002.jpg" position="float" orientation="portrait" xlink:type="simple" id="oo_306064.jpg"/></fig></tp:treatment-sec><tp:treatment-sec sec-type="notes" id="SECID0EDPAC"><title>Notes.</title><p>Based on examination of the types this species should be transferred from genus <italic><tp:taxon-name><tp:taxon-name-part taxon-name-part-type="genus" reg="Sternocampsus">Sternocampsus</tp:taxon-name-part></tp:taxon-name></italic> to <italic><tp:taxon-name><tp:taxon-name-part taxon-name-part-type="genus" reg="Campsosternus">Campsosternus</tp:taxon-name-part></tp:taxon-name></italic> because of its convex and nearly square-shaped pronotum (anterior quarter 2/3 width of hind angles), the larger protruding head (less than half of eyes hidden by thorax in dorsal view) and the striate elytra. This species is similar to several dark colored <italic><tp:taxon-name><tp:taxon-name-part taxon-name-part-type="genus" reg="Campsosternus">Campsosternus</tp:taxon-name-part></tp:taxon-name></italic> species (cf. Fig. <xref ref-type="fig" rid="F3">3b, e</xref>: <italic><tp:taxon-name><tp:taxon-name-part taxon-name-part-type="genus" reg="Campsosternus">C.</tp:taxon-name-part><tp:taxon-name-part taxon-name-part-type="species" reg="argentipilis">argentipilis</tp:taxon-name-part></tp:taxon-name></italic> (Candéze, 1874) and Fig. <xref ref-type="fig" rid="F3">3c, f</xref>: <italic><tp:taxon-name><tp:taxon-name-part taxon-name-part-type="genus" reg="Campsosternus">C.</tp:taxon-name-part><tp:taxon-name-part taxon-name-part-type="species" reg="saundersi">saundersi</tp:taxon-name-part></tp:taxon-name></italic> (Candéze, 1874)). They share several characters: prominent, large head with only slightly protruding frons, long pubescence, striate elytra. Furthermore, the green metallic sheen is somewhat present on the scutellum and medio-longitudinal area of the ventral part of <italic><tp:taxon-name><tp:taxon-name-part taxon-name-part-type="genus" reg="Campsosternus">C.</tp:taxon-name-part><tp:taxon-name-part taxon-name-part-type="species" reg="castaneus">castaneus</tp:taxon-name-part></tp:taxon-name></italic> (Figs <xref ref-type="fig" rid="F1">1b</xref>, <xref ref-type="fig" rid="F2">2e</xref>), shared with most <italic><tp:taxon-name><tp:taxon-name-part taxon-name-part-type="genus" reg="Campsosternus">Campsosternus</tp:taxon-name-part></tp:taxon-name></italic> spp. <italic><tp:taxon-name><tp:taxon-name-part taxon-name-part-type="genus" reg="Campsosternus">Campsosternus</tp:taxon-name-part><tp:taxon-name-part taxon-name-part-type="species" reg="castaneus">castaneus</tp:taxon-name-part></tp:taxon-name></italic> also differs from <italic><tp:taxon-name><tp:taxon-name-part taxon-name-part-type="genus" reg="Campsosternus">C.</tp:taxon-name-part><tp:taxon-name-part taxon-name-part-type="species" reg="argentipilis">argentipilis</tp:taxon-name-part></tp:taxon-name></italic> by the density of the pubescence, punctures on pronotum and elytra, and body size, and is distinguished from <italic><tp:taxon-name><tp:taxon-name-part taxon-name-part-type="genus" reg="Campsosternus">C.</tp:taxon-name-part><tp:taxon-name-part taxon-name-part-type="species" reg="saundersi">saundersi</tp:taxon-name-part></tp:taxon-name></italic> by the shape of the pronotum, body size and ratios.</p></tp:treatment-sec><tp:treatment-sec sec-type="distribution" id="SECID0EYCAE"><title>Distribution.</title><p>China (Yunnan).</p><fig id="F3" position="float" orientation="portrait"><label>Figure 3.</label><caption><p>Habitus of <italic><tp:taxon-name><tp:taxon-name-part taxon-name-part-type="genus" reg="Campsosternus">Campsosternus</tp:taxon-name-part></tp:taxon-name></italic> spp. (all <named-content xmlns:xlink="http://www.w3.org/1999/xlink" content-type="dwc:institutional_code" xlink:type="simple">BMNH</named-content>, photos by Dr. Yong-ying Ruan): <bold>a–c</bold> Dorsal view of <italic><tp:taxon-name><tp:taxon-name-part taxon-name-part-type="genus" reg="Campsosternus">Campsosternus</tp:taxon-name-part></tp:taxon-name></italic> spp. <bold>a</bold><italic><tp:taxon-name><tp:taxon-name-part taxon-name-part-type="genus" reg="Campsosternus">C.</tp:taxon-name-part><tp:taxon-name-part taxon-name-part-type="species" reg="castaneus">castaneus</tp:taxon-name-part></tp:taxon-name></italic> (Jiang &amp; Wang, 1999). comb. nov. <bold>b</bold><italic><tp:taxon-name><tp:taxon-name-part taxon-name-part-type="genus" reg="Campsosternus">C.</tp:taxon-name-part><tp:taxon-name-part taxon-name-part-type="species" reg="argentipilis">argentipilis</tp:taxon-name-part></tp:taxon-name></italic> (Candéze, 1874) <bold>c</bold><italic><tp:taxon-name><tp:taxon-name-part taxon-name-part-type="genus" reg="Campsosternus">C.</tp:taxon-name-part><tp:taxon-name-part taxon-name-part-type="species" reg="saundersi">saundersi</tp:taxon-name-part></tp:taxon-name></italic> (Candéze, 1874) <bold>d–e</bold> Lateral view of <italic><tp:taxon-name><tp:taxon-name-part taxon-name-part-type="genus" reg="Campsosternus">Campsosternus</tp:taxon-name-part></tp:taxon-name></italic> spp. <bold>d</bold><italic><tp:taxon-name><tp:taxon-name-part taxon-name-part-type="genus" reg="Campsosternus">C.</tp:taxon-name-part><tp:taxon-name-part taxon-name-part-type="species" reg="castaneus">castaneus</tp:taxon-name-part></tp:taxon-name></italic> (Jiang &amp; Wang, 1999). comb. nov. <bold>e</bold><italic><tp:taxon-name><tp:taxon-name-part taxon-name-part-type="genus" reg="Campsosternus">C.</tp:taxon-name-part><tp:taxon-name-part taxon-name-part-type="species" reg="argentipilis">argentipilis</tp:taxon-name-part></tp:taxon-name></italic> (Candéze, 1874) <bold>f</bold><italic><tp:taxon-name><tp:taxon-name-part taxon-name-part-type="genus" reg="Campsosternus">C.</tp:taxon-name-part><tp:taxon-name-part taxon-name-part-type="species" reg="saundersi">saundersi</tp:taxon-name-part></tp:taxon-name></italic> (Candéze, 1874).</p></caption><graphic xmlns:xlink="http://www.w3.org/1999/xlink" xlink:href="zookeys-852-111-g003.jpg" position="float" orientation="portrait" xlink:type="simple" id="oo_306065.jpg"/></fig></tp:treatment-sec><ref-list><ref id="B9"><mixed-citation xmlns:xlink="http://www.w3.org/1999/xlink" xlink:type="simple"><person-group><name name-style="western"><surname>Jiang</surname><given-names>SH</given-names></name><name name-style="western"><surname>Wang</surname><given-names>SY</given-names></name></person-group> (<year>1999</year>) <source>Economic click beetle fauna of China (<tp:taxon-name><tp:taxon-name-part taxon-name-part-type="order">Coleoptera</tp:taxon-name-part></tp:taxon-name>: <tp:taxon-name><tp:taxon-name-part taxon-name-part-type="family">Elateridae</tp:taxon-name-part></tp:taxon-name>).</source><publisher-name>China Agriculture Press</publisher-name>, <publisher-loc>Beijing</publisher-loc>, <size units="page">195 pp</size>.</mixed-citation></ref><ref id="B8"><mixed-citation xmlns:xlink="http://www.w3.org/1999/xlink" xlink:type="simple"><person-group><name name-style="western"><surname>Jiang</surname><given-names>SH</given-names></name></person-group> (<year>1993</year>) <source>A catalogue of the insect specimens preserved in the Insect Collection of Huazhong Agricultural University.</source><publisher-name>Beijing agricultural press</publisher-name>, <publisher-loc>Beijing</publisher-loc>, <size units="page">135 pp</size>.</mixed-citation></ref></ref-list></tp:taxon-treatment>
