# Supplementary material for: The genus Sternocampsus Fleutiaux, 1927 (Coleoptera, Elateridae, Oxynopterinae), with description of a new species from South China
Source: Zookeys. 2019 Jun 5;852:111–24. doi: 10.3897/zookeys.852.31611 (PMC6562002; doi:10.3897/zookeys.852.31611)
Supplement: XML Treatment for Sternocampsus [file zookeys.852.31611-treatment2.xml]

<!DOCTYPE tp:taxon-treatment
  PUBLIC "-//TaxonX//DTD Taxonomic Treatment Publishing DTD v0 20100105//EN" "tax-treatment-NSO.dtd">
<tp:taxon-treatment xmlns:tp="http://www.plazi.org/taxpub"><tp:treatment-meta><kwd-group><label>Taxon classification</label><kwd><named-content xmlns:xlink="http://www.w3.org/1999/xlink" content-type="kingdom">Animalia</named-content></kwd><kwd><named-content xmlns:xlink="http://www.w3.org/1999/xlink" content-type="order">Coleoptera</named-content></kwd><kwd><named-content xmlns:xlink="http://www.w3.org/1999/xlink" content-type="family">Elateridae</named-content></kwd></kwd-group><mixed-citation publication-type="journal"><person-group><name><surname>Liu</surname><given-names>Zhen</given-names></name><name><surname>Jiang</surname><given-names>Shi-hong</given-names></name></person-group><article-title>The genus <italic><tp:taxon-name><tp:taxon-name-part taxon-name-part-type="genus" reg="Sternocampsus">Sternocampsus</tp:taxon-name-part></tp:taxon-name></italic> Fleutiaux, 1927 (<tp:taxon-name><tp:taxon-name-part taxon-name-part-type="order">Coleoptera</tp:taxon-name-part></tp:taxon-name>, <tp:taxon-name><tp:taxon-name-part taxon-name-part-type="family">Elateridae</tp:taxon-name-part></tp:taxon-name>, <tp:taxon-name><tp:taxon-name-part taxon-name-part-type="subfamily">Oxynopterinae</tp:taxon-name-part></tp:taxon-name>), with description of a new species from South China</article-title><source>Zookeys</source><day>05</day><month>6</month><year>2019</year><volume>852</volume><fpage>111</fpage><lpage>124</lpage><pub-id pub-id-type="doi">10.3897/zookeys.852.31611</pub-id></mixed-citation></tp:treatment-meta><tp:nomenclature><tp:taxon-name>
            <tp:taxon-name-part taxon-name-part-type="genus" reg="Sternocampsus">Sternocampsus</tp:taxon-name-part>
          </tp:taxon-name><tp:taxon-authority>Fleutiaux, 1927</tp:taxon-authority><tp:nomenclature-citation-list><tp:nomenclature-citation><tp:taxon-name>
                <tp:taxon-name-part taxon-name-part-type="genus" reg="Sternocampsus">Sternocampsus</tp:taxon-name-part>
              </tp:taxon-name><comment>Fleutiaux, 1927: 104; <xref ref-type="bibr" rid="B8">Jiang 1993</xref>: 136; <xref ref-type="bibr" rid="B9">Jiang and Wang 1999</xref>: 34; <xref ref-type="bibr" rid="B2">Cate et al. 2007</xref>: 94.</comment></tp:nomenclature-citation></tp:nomenclature-citation-list></tp:nomenclature><tp:treatment-sec sec-type="type species" id="SECID0EMIAE"><title>Type species.</title><p><italic><tp:taxon-name><tp:taxon-name-part taxon-name-part-type="genus" reg="Sternocampsus">Sternocampsus</tp:taxon-name-part><tp:taxon-name-part taxon-name-part-type="species" reg="villosus">villosus</tp:taxon-name-part></tp:taxon-name></italic> Fleutiaux, 1927, by monotypy.</p></tp:treatment-sec><tp:treatment-sec sec-type="diagnosis" id="SECID0E4IAE"><title>Diagnosis.</title><p>Head narrow compared to pronotum (ratio of head width between eyes to pronotum width across hind angles varied from 1/5 to 1/6). Frons flattened medially to level of labrum, frontal carina incomplete medially; mandibles arched, protruding. Antenna of both sexes, exceeding hind angles of pronotum, compressed, and serrate from 3<sup>rd</sup> to 10<sup>th</sup> antennomeres. Pronotum narrowed anteriorly, both sides distinctly sinuate, strongly flanged laterally, weakly convex medio-longitudinally; hind angles divergent, acute, apex recurved. Suture between meso- and metaventrite weak. Elytra attenuate, apically with a spine, surface almost smooth, with slightly irregular furrows posteriorly. Penis narrowed to apex, parameres with hook-like angles apically.</p></tp:treatment-sec><tp:treatment-sec sec-type="distribution" id="SECID0EHJAE"><title>Distribution.</title><p>Malaysia (Pahang), China (Guangdong, Guangxi, Hunan, Fujian) (Fig. <xref ref-type="fig" rid="F9">9</xref>).</p></tp:treatment-sec><tp:treatment-sec><!--Section generated to contain objects referenced in tp:taxon-treatment.--><fig id="F9" position="float" orientation="portrait"><label>Figure 9.</label><caption><p><italic><tp:taxon-name><tp:taxon-name-part taxon-name-part-type="genus" reg="Sternocampsus">Sternocampsus</tp:taxon-name-part><tp:taxon-name-part taxon-name-part-type="species" reg="villosus">villosus</tp:taxon-name-part></tp:taxon-name></italic> Fleutiaux, 1927, <bold>a–e</bold> syntype, male: <bold>a</bold> dorsal view <bold>b</bold> ventral view <bold>c</bold> lateral view <bold>d</bold> aedeagus, dorsal view <bold>e</bold> labels of type <bold>f–h</bold> syntype, female: <bold>f</bold> dorsal view <bold>g</bold> ventral view <bold>c</bold> labels of syntype. (Copyright © Antoine Mantilleri. All rights reserved <named-content xmlns:xlink="http://www.w3.org/1999/xlink" content-type="dwc:institutional_code" xlink:type="simple">MNHN</named-content>/A. Mantilleri).</p></caption><graphic xmlns:xlink="http://www.w3.org/1999/xlink" xlink:href="zookeys-852-111-g009.jpg" position="float" orientation="portrait" xlink:type="simple" id="oo_306071.jpg"/></fig></tp:treatment-sec><ref-list><ref id="B8"><mixed-citation xmlns:xlink="http://www.w3.org/1999/xlink" xlink:type="simple"><person-group><name name-style="western"><surname>Jiang</surname><given-names>SH</given-names></name></person-group> (<year>1993</year>) <source>A catalogue of the insect specimens preserved in the Insect Collection of Huazhong Agricultural University.</source><publisher-name>Beijing agricultural press</publisher-name>, <publisher-loc>Beijing</publisher-loc>, <size units="page">135 pp</size>.</mixed-citation></ref><ref id="B9"><mixed-citation xmlns:xlink="http://www.w3.org/1999/xlink" xlink:type="simple"><person-group><name name-style="western"><surname>Jiang</surname><given-names>SH</given-names></name><name name-style="western"><surname>Wang</surname><given-names>SY</given-names></name></person-group> (<year>1999</year>) <source>Economic click beetle fauna of China (<tp:taxon-name><tp:taxon-name-part taxon-name-part-type="order">Coleoptera</tp:taxon-name-part></tp:taxon-name>: <tp:taxon-name><tp:taxon-name-part taxon-name-part-type="family">Elateridae</tp:taxon-name-part></tp:taxon-name>).</source><publisher-name>China Agriculture Press</publisher-name>, <publisher-loc>Beijing</publisher-loc>, <size units="page">195 pp</size>.</mixed-citation></ref><ref id="B2"><mixed-citation xmlns:xlink="http://www.w3.org/1999/xlink" xlink:type="simple"><person-group><name name-style="western"><surname>Cate</surname><given-names>PC</given-names></name><name name-style="western"><surname>Sánchez-Ruiz</surname><given-names>A</given-names></name><name name-style="western"><surname>Löbl</surname><given-names>I</given-names></name><name name-style="western"><surname>Smetana</surname><given-names>A</given-names></name></person-group> (<year>2007</year>) <article-title><tp:taxon-name><tp:taxon-name-part taxon-name-part-type="family">Elateridae</tp:taxon-name-part></tp:taxon-name>.</article-title> In: <person-group><name name-style="western"><surname>Löbl</surname><given-names>I</given-names></name><name name-style="western"><surname>Smetana</surname><given-names>A</given-names></name></person-group> (<role>Eds</role>) <issue-title>Catalogue of Palaearctic Coleoptera.</issue-title><source>Vol. 4. Apollo Books, Stenstrup</source>, <fpage>89</fpage>–<lpage>209</lpage>. <ext-link xlink:type="simple" ext-link-type="doi" xlink:href="10.1163/9789004309142_003">https://doi.org/10.1163/9789004309142_003</ext-link></mixed-citation></ref></ref-list></tp:taxon-treatment>
