# Supplementary material for: The genus Sternocampsus Fleutiaux, 1927 (Coleoptera, Elateridae, Oxynopterinae), with description of a new species from South China
Source: Zookeys. 2019 Jun 5;852:111–24. doi: 10.3897/zookeys.852.31611 (PMC6562002; doi:10.3897/zookeys.852.31611)
Supplement: XML Treatment for Sternocampsus coriaceus [file zookeys.852.31611-treatment3.xml]

<!DOCTYPE tp:taxon-treatment
  PUBLIC "-//TaxonX//DTD Taxonomic Treatment Publishing DTD v0 20100105//EN" "tax-treatment-NSO.dtd">
<tp:taxon-treatment xmlns:tp="http://www.plazi.org/taxpub"><tp:treatment-meta><kwd-group><label>Taxon classification</label><kwd><named-content xmlns:xlink="http://www.w3.org/1999/xlink" content-type="kingdom">Animalia</named-content></kwd><kwd><named-content xmlns:xlink="http://www.w3.org/1999/xlink" content-type="order">Coleoptera</named-content></kwd><kwd><named-content xmlns:xlink="http://www.w3.org/1999/xlink" content-type="family">Elateridae</named-content></kwd></kwd-group><mixed-citation publication-type="journal"><person-group><name><surname>Liu</surname><given-names>Zhen</given-names></name><name><surname>Jiang</surname><given-names>Shi-hong</given-names></name></person-group><article-title>The genus <italic><tp:taxon-name><tp:taxon-name-part taxon-name-part-type="genus" reg="Sternocampsus">Sternocampsus</tp:taxon-name-part></tp:taxon-name></italic> Fleutiaux, 1927 (<tp:taxon-name><tp:taxon-name-part taxon-name-part-type="order">Coleoptera</tp:taxon-name-part></tp:taxon-name>, <tp:taxon-name><tp:taxon-name-part taxon-name-part-type="family">Elateridae</tp:taxon-name-part></tp:taxon-name>, <tp:taxon-name><tp:taxon-name-part taxon-name-part-type="subfamily">Oxynopterinae</tp:taxon-name-part></tp:taxon-name>), with description of a new species from South China</article-title><source>Zookeys</source><day>05</day><month>6</month><year>2019</year><volume>852</volume><fpage>111</fpage><lpage>124</lpage><pub-id pub-id-type="doi">10.3897/zookeys.852.31611</pub-id></mixed-citation></tp:treatment-meta><tp:nomenclature><tp:taxon-name>
            <tp:taxon-name-part taxon-name-part-type="genus" reg="Sternocampsus">Sternocampsus</tp:taxon-name-part>
            <tp:taxon-name-part taxon-name-part-type="species" reg="coriaceus">coriaceus</tp:taxon-name-part>
            <object-id xmlns:xlink="http://www.w3.org/1999/xlink" content-type="zoobank" xlink:type="simple">http://zoobank.org/E08008CE-DB51-49F6-85C5-5929891CD826</object-id>
          </tp:taxon-name><tp:taxon-authority>Liu &amp; Jiang</tp:taxon-authority><tp:taxon-status xmlns:xlink="http://www.w3.org/1999/xlink" xlink:type="simple">sp. nov.</tp:taxon-status><xref ref-type="fig" rid="F4">Figs 4a–c</xref><xref ref-type="fig" rid="F5">, 5a–g</xref><xref ref-type="fig" rid="F6">, 6a–f</xref><xref ref-type="fig" rid="F7">, 7a–d</xref><xref ref-type="fig" rid="F8">, 8</xref></tp:nomenclature><tp:treatment-sec sec-type="material" id="SECID0EOLAE"><title>Material examined.</title><p>Holotype. ♂, Guangdong Prov., Nanling Natural Reserve, 12.V.2001, Ming-yi Tian, No. 20180380 (<named-content xmlns:xlink="http://www.w3.org/1999/xlink" content-type="dwc:institutional_code" xlink:type="simple">SZPT</named-content>). Paratypes: 1♀, Guangdong Prov., Nanling Natural Reserve, VI–VII.2001, Lei Gao, No. 20180381 (<named-content xmlns:xlink="http://www.w3.org/1999/xlink" content-type="dwc:institutional_code" xlink:type="simple">SZPT</named-content>); 2♀♀7♂♂, Guangdong prov., Nanling Natural Reserve, VII–VIII,2011, Bei-kun Chen, Nos. 20180384, 20180385, 20180386, 20180387, 20180388, 20180389, 20180390, 20180391, 20180392 (<named-content xmlns:xlink="http://www.w3.org/1999/xlink" content-type="dwc:institutional_code" xlink:type="simple">SZPT</named-content>); 6♂♂, Guangdong prov., Nanling Natural Reserve, V.2001, Ming-yi Tian, Nos. 20180393, 20180394, 20180395, 20180396, 20180397, 20180398 (<named-content xmlns:xlink="http://www.w3.org/1999/xlink" content-type="dwc:institutional_code" xlink:type="simple">SZPT</named-content>); 1♂, Guangdong Prov. (light trap), Nanling Natural Reserve, 11.V. 2009, Ding Chen, No. 20180399 (<named-content xmlns:xlink="http://www.w3.org/1999/xlink" content-type="dwc:institutional_code" xlink:type="simple">SZPT</named-content>); 1♂, Guangdong prov. (light trap), Nanling Natural Reserve (1000m), 3.V.2004, Jin-cheng Zeng, No. 20180400 (<named-content xmlns:xlink="http://www.w3.org/1999/xlink" content-type="dwc:institutional_code" xlink:type="simple">SZPT</named-content>); 1♂, Guangdong Prov., Nanling Natural Reserve, VI–VII.2008, Lei Gao No. 20180401 (<named-content xmlns:xlink="http://www.w3.org/1999/xlink" content-type="dwc:institutional_code" xlink:type="simple">SZPT</named-content>); 1♂, Guangdong Prov. (light trap), Nanling Natural Reserve, VII.2008, Kai-xuan Chen, No. 20180402 (<named-content xmlns:xlink="http://www.w3.org/1999/xlink" content-type="dwc:institutional_code" xlink:type="simple">SZPT</named-content>); 1♀, Guangdong Prov., Nanling Natural Reserve (Nanling protection station), V.2010, Chen-Hui Zhan, No. 20180405 (<abbrev xmlns:xlink="http://www.w3.org/1999/xlink" content-type="institution" xlink:title="Institute of Entomology, Southwest University, Chongqing, China" id="ABBRID0E3MAE" xlink:type="simple">SWU</abbrev>); 3♂♂, Guangdong Prov., border between Nanling N.R. and Mangshan N.R., 5.V.2017, Jin-Kun Zhang, Nos. 20180406, 20180407, 20180408 (1 in <abbrev xmlns:xlink="http://www.w3.org/1999/xlink" content-type="institution" xlink:title="Insect Collection of the Shanghai Normal University, Shanghai, China" id="ABBRID0EBNAE" xlink:type="simple">SNUC</abbrev>, ex <abbrev xmlns:xlink="http://www.w3.org/1999/xlink" content-type="institution" xlink:title="Institute of Entomology, Southwest University, Chongqing, China" id="ABBRID0EGNAE" xlink:type="simple">SWU</abbrev>; 2 in <abbrev xmlns:xlink="http://www.w3.org/1999/xlink" content-type="institution" xlink:title="Institute of Entomology, Southwest University, Chongqing, China" id="ABBRID0ELNAE" xlink:type="simple">SWU</abbrev>); 1♀1♂, Guangxi Prov., Maoer Mts., 3.VII.2003, Min Wang, Nos. 20180382, 20180383 (<named-content xmlns:xlink="http://www.w3.org/1999/xlink" content-type="dwc:institutional_code" xlink:type="simple">SZPT</named-content>); 1♂, Fujian prov., Wuyi Natural Reserve, 5–20.VII.2003, Ming Bai et Guo-dong Ren, No. 20180403 (<abbrev xmlns:xlink="http://www.w3.org/1999/xlink" content-type="institution" xlink:title="the Museum of Hebei University, Baoding, China" id="ABBRID0EVNAE" xlink:type="simple">MHBU</abbrev>); 1♂, Hunan Prov. (light trap, 1430m), Yizhang County, Mangshan Natural Reserve (Xiangsikeng), 2.VII.2017, Ren-Zhi Zhang (<abbrev xmlns:xlink="http://www.w3.org/1999/xlink" content-type="institution" xlink:title="Insect Collection of the Shanghai Normal University, Shanghai, China" id="ABBRID0E1NAE" xlink:type="simple">SNUC</abbrev>, ex <abbrev xmlns:xlink="http://www.w3.org/1999/xlink" content-type="institution" xlink:title="Institute of Entomology, Southwest University, Chongqing, China" id="ABBRID0E6NAE" xlink:type="simple">SWU</abbrev>), No. 20180404.</p></tp:treatment-sec><tp:treatment-sec sec-type="diagnosis" id="SECID0EEOAE"><title>Diagnosis.</title><p>Body not-metallic. Pronotum nearly twice wider (across hind angles) than its median length, flat in dorsal view, with four shallow depressions between longitudinal and transverse middle line. Elytra widest at apical third, shiny, smooth, coriaceous-rugulose sculpture hardly visible, without striae or linear punctures, covered with short pubescence, 1/5 length of diameter antennomere 2. Penis width measured before apical attenuation 3.3 times wider than minimum width of paramere, and penis not reaching beyond parameres.</p></tp:treatment-sec><tp:treatment-sec sec-type="description" id="SECID0EJOAE"><title>Description.</title><p><bold>Male</bold> (holotype). Body length 47.5 mm, width 14.5 mm. Body dark red-brown to black (Fig. <xref ref-type="fig" rid="F4">4a</xref>), nearly impunctate. Pronotum, head, ventral parts of body, antenna and legs dark brown to black, elytra dark red-brown, dark laterally, strongly shiny; dorsal pubescence orange, recumbent, and extremely short, denser on pronotum, ventral pubescence longer and denser.</p><p><italic>Head.</italic> Head semi-retracted (concealing most of eyes in dorsal view in Fig. <xref ref-type="fig" rid="F5">5c</xref>), frons broadly depressed, smooth and impunctate medially, uneven with weak rugose punctures laterally, surface with sparse, short pale orange pubescence, frontal carina incomplete, only present above antennae, moderately protruding above rest of frons in lateral view. Eyes bulbous (Figs <xref ref-type="fig" rid="F5">5a</xref>, <xref ref-type="fig" rid="F6">6a</xref>). Mandible strongly incurved, nearly right angled, simple. Labrum semicircular, with dense rugose punctures laterally and long (length 1.8 times longer than diameter of antennomere 2) orange pubescence medially (Fig. <xref ref-type="fig" rid="F5">5a</xref>). Last segment of maxillary palpus truncate apically, triangular and 1.7 times longer than wide. Antenna (Fig. <xref ref-type="fig" rid="F5">5d</xref>) reaching beyond hind angles of pronotum, with long (1/3 length of diameter antennomere 2) orange pubescence, serrate from antennomeres 3 to 10, and gradually narrowing from antennomere 4<sup>th</sup> onward; antennomere 1 clavate, elliptically concave dorsal-subapically, and 1.7 times longer than wide; antennomere 2 shortest, rounded, slightly longer than wide; antennomere 3 2.3 times longer than antennomere 2 and 0.6 times antennomere 4; antennomeres 4 to 10 elongate triangular, attached latero-apically to preceding antennomere; antennomere 11 4.7 times longer than its maximum width, and 1.4 times longer than antennomere 1, with a constriction at apical fourth.</p><fig id="F4" position="float" orientation="portrait"><label>Figure 4.</label><caption><p>Habitus of <italic><tp:taxon-name><tp:taxon-name-part taxon-name-part-type="genus" reg="Sternocampsus">Sternocampsus</tp:taxon-name-part><tp:taxon-name-part taxon-name-part-type="species" reg="coriaceus">coriaceus</tp:taxon-name-part></tp:taxon-name></italic> sp. nov., holotype, male: <bold>a</bold> dorsal view <bold>b</bold> ventral view <bold>c</bold> lateral view.</p></caption><graphic xmlns:xlink="http://www.w3.org/1999/xlink" xlink:href="zookeys-852-111-g004.jpg" position="float" orientation="portrait" xlink:type="simple" id="oo_306066.jpg"/></fig><fig id="F5" position="float" orientation="portrait"><label>Figure 5.</label><caption><p><italic><tp:taxon-name><tp:taxon-name-part taxon-name-part-type="genus" reg="Sternocampsus">Sternocampsus</tp:taxon-name-part><tp:taxon-name-part taxon-name-part-type="species" reg="coriaceus">coriaceus</tp:taxon-name-part></tp:taxon-name></italic> sp. nov., holotype, male: <bold>a</bold> head, dorsal view <bold>b</bold> head, frontal view <bold>c</bold> pronotum, dorsal view <bold>d</bold> antenna, dorsal view <bold>e</bold> surface of pronotum, dorsal view <bold>f</bold> scutellar shield, dorsal view <bold>g</bold> surface of elytra, dorsal view.</p></caption><graphic xmlns:xlink="http://www.w3.org/1999/xlink" xlink:href="zookeys-852-111-g005.jpg" position="float" orientation="portrait" xlink:type="simple" id="oo_306067.jpg"/></fig><p><italic>Thorax</italic>. Pronotum nearly twice wider (across hind angles) than its length, impressed on either side of midline near anterior and posterior thirds (Fig. <xref ref-type="fig" rid="F5">5c</xref>), bordered by carina at sides and posterad. Disc polished, with short orange pubescence, longer and denser along hind margin; anterior angles broadly protruding anterad near head, pronotal setae long anteriorly to half covering eyes in Fig. <xref ref-type="fig" rid="F5">5a</xref>; hind angles long, and divergent, upheaved and acute, apices curved downwards, without dorsal carina. Anterior lobe of prosternum rugose-punctate (Fig. <xref ref-type="fig" rid="F6">6b</xref>). Prosternal sutures sinuate and not bordered by raised carina on hypomeraon; prosternum shiny with small punctures, spaces between punctures 2 to 3 puncture diameters wide and sparse pubescence, length 1/2 of diameter antennomere 2, surface sulcate laterally (Figs <xref ref-type="fig" rid="F4">4b</xref>, <xref ref-type="fig" rid="F6">6a, b</xref>); prosternal process straight in lateral view, acuminate in dorsal view, area between the dorsal and ventral apices (<italic>sensu</italic><xref ref-type="bibr" rid="B4">Douglas 2011</xref>) concave, ventral surface shorter than dorsal surface (Fig. <xref ref-type="fig" rid="F6">6b, d</xref>). Meso- and metaventrite smooth with regular small punctures, covered with thick and orange pubescence, half length of diameter antennomere 2, and suture between ventrites shallow; metaventrite narrowly furrowed medially along entire length (Fig. <xref ref-type="fig" rid="F6">6b</xref>).</p><p><italic>Scutellar shield.</italic> (Fig. <xref ref-type="fig" rid="F5">5f</xref>) Flat, widest in anterior third, straight anteriorly with rounded lateral corners and posterior end, broadly concave medially in dorsal view, nearly straight on posterior sides, slightly wider than long, punctate, pubescent.</p><p><italic>Elytra.</italic> 4 times longer than and slightly wider than pronotum (measured across hind angles), elongate (Figure <xref ref-type="fig" rid="F4">4a</xref>), anterior two-thirds nearly parallel-sided narrowed at posterior third, each apex with spine; shiny, smooth, with fine coriaceous-rugulose sculpture, without striae or linear punctures, covered with pubescence, which 1/5 length of diameter antennomere 2 (Fig. <xref ref-type="fig" rid="F5">5g</xref>).</p><p><italic>Legs</italic> (Fig. <xref ref-type="fig" rid="F6">6e</xref>) Covered with extremely dense and regular pubescence. Tarsi with yellow-brown bristle pad underneath, tarsomeres 1 to 4 becoming sequentially shorter, tarsomeres1 nearly equal to tarsomere 5, tarsomere 5 longest, tarsomere 4 shortest. Metacoxal plate (Fig. <xref ref-type="fig" rid="F6">6b</xref>) with mesal third nearly parallel-sided, then abruptly and strongly narrowed into a narrow strip laterally.</p><p><italic>Abdomen.</italic> General surface like that of metaventrite. Sternite III–VII each with paired round red-brown tubercles laterally, sternite VII emarginate basal-medially, abruptly narrowed posterad, triangular in ventral view, sinuate laterally, with weak longitudinal snowflake-like rugosity near sides anterad (Fig. <xref ref-type="fig" rid="F6">6f</xref>).</p><p><italic>Genitalia.</italic> Penis width measured before apical attenuation 3.3 times wider than minimum width of paramere, and penis slightly shorter than parameres, apex abruptly and strongly narrowed, with low thorny tubercles; parameres with incision near each base in ventral view, sides nearly straight, and then strongly concave towards apex, with pre-apical acute hook-like expansion (Fig. <xref ref-type="fig" rid="F7">7a–c</xref>).</p><p><bold>Female.</bold> Like male, except longer (17.0–17.5 mm) and with shorter antennae. Bursa copulatrix with four symmetrical thorny plates inside (Fig. <xref ref-type="fig" rid="F7">7d</xref>).</p><fig id="F6" position="float" orientation="portrait"><label>Figure 6.</label><caption><p><italic><tp:taxon-name><tp:taxon-name-part taxon-name-part-type="genus" reg="Sternocampsus">Sternocampsus</tp:taxon-name-part><tp:taxon-name-part taxon-name-part-type="species" reg="coriaceus">coriaceus</tp:taxon-name-part></tp:taxon-name></italic> sp. nov., holotype, male: <bold>a</bold> prothorax, lateral view <bold>b</bold> thorax, ventral view <bold>c</bold> abdomen, ventral view <bold>d</bold> prosternal process, lateral view <bold>e</bold> middle leg, lateral view <bold>f</bold> sternite VII, ventral view.</p></caption><graphic xmlns:xlink="http://www.w3.org/1999/xlink" xlink:href="zookeys-852-111-g006.jpg" position="float" orientation="portrait" xlink:type="simple" id="oo_306068.jpg"/></fig><fig id="F7" position="float" orientation="portrait"><label>Figure 7.</label><caption><p><italic><tp:taxon-name><tp:taxon-name-part taxon-name-part-type="genus" reg="Sternocampsus">Sternocampsus</tp:taxon-name-part><tp:taxon-name-part taxon-name-part-type="species" reg="coriaceus">coriaceus</tp:taxon-name-part></tp:taxon-name></italic> sp. nov., <bold>a–c</bold> dorsal, ventral and lateral view of aedeagus <bold>d</bold> bursa copulatrix and thorny plates.</p></caption><graphic xmlns:xlink="http://www.w3.org/1999/xlink" xlink:href="zookeys-852-111-g007.jpg" position="float" orientation="portrait" xlink:type="simple" id="oo_306069.jpg"/></fig></tp:treatment-sec><tp:treatment-sec sec-type="variation" id="SECID0ERWAE"><title>Variations.</title><p>Body length: 45.5–51.0 mm (male) or 52.0–53.5 mm (female); body width: 13.5–17.0 mm (male) or 17.0–17.5 mm (female).</p></tp:treatment-sec><tp:treatment-sec sec-type="Larva" id="SECID0EWWAE"><title>Larva.</title><p>Unknown.</p></tp:treatment-sec><tp:treatment-sec sec-type="etymology" id="SECID0E2WAE"><title>Etymology.</title><p>The specific name “<italic>coriaceus</italic>” (Latin for “leather-like”) refers to the coriaceous sculpture of the elytra.</p></tp:treatment-sec><tp:treatment-sec sec-type="distribution" id="SECID0EDXAE"><title>Distribution.</title><p>China: Guangdong (Nanling Natural Reserve), Guangxi (Maoer Mts.), Fujian (Wuyi Mts.), Hunan (Mangshan Natural Reserve) (Fig. <xref ref-type="fig" rid="F8">8</xref>).</p></tp:treatment-sec><tp:treatment-sec sec-type="biology" id="SECID0ENXAE"><title>Biology.</title><p>Unknown, but collected at light traps at night. Some specimens collected at the elevation of 1430 m in subtropical forest.</p></tp:treatment-sec><tp:treatment-sec sec-type="remarks" id="SECID0ESXAE"><title>Remarks.</title><p>This species is the second species of the genus <italic><tp:taxon-name><tp:taxon-name-part taxon-name-part-type="genus" reg="Sternocampsus">Sternocampsus</tp:taxon-name-part></tp:taxon-name></italic> Fleutiaux. It differs from the congener <italic><tp:taxon-name><tp:taxon-name-part taxon-name-part-type="genus" reg="Sternocampsus">S.</tp:taxon-name-part><tp:taxon-name-part taxon-name-part-type="species" reg="villosus">villosus</tp:taxon-name-part></tp:taxon-name></italic> Fleutiaux, 1927 by the following: smaller body (45.5–53.5 mm; 55 mm in <italic><tp:taxon-name><tp:taxon-name-part taxon-name-part-type="genus" reg="Sternocampsus">S.</tp:taxon-name-part><tp:taxon-name-part taxon-name-part-type="species" reg="villosus">villosus</tp:taxon-name-part></tp:taxon-name></italic>); antennomere 3 shorter than antennomere 1 (antennomere 3 longer than 1 in <italic><tp:taxon-name><tp:taxon-name-part taxon-name-part-type="genus" reg="Sternocampsus">S.</tp:taxon-name-part><tp:taxon-name-part taxon-name-part-type="species" reg="villosus">villosus</tp:taxon-name-part></tp:taxon-name></italic>); and pubescence of hypomeron sparser and shorter (thicker and longer in <italic><tp:taxon-name><tp:taxon-name-part taxon-name-part-type="genus" reg="Sternocampsus">S.</tp:taxon-name-part><tp:taxon-name-part taxon-name-part-type="species" reg="villosus">villosus</tp:taxon-name-part></tp:taxon-name></italic>). The shape and arrangement of thorny plates in female bursa copulatrix (Fig. <xref ref-type="fig" rid="F7">7d</xref>) of <italic><tp:taxon-name><tp:taxon-name-part taxon-name-part-type="genus" reg="Sternocampsus">S.</tp:taxon-name-part><tp:taxon-name-part taxon-name-part-type="species" reg="coriaceus">coriaceus</tp:taxon-name-part></tp:taxon-name></italic> differs from <italic><tp:taxon-name><tp:taxon-name-part taxon-name-part-type="genus" reg="Campsosternus">Campsosternus</tp:taxon-name-part></tp:taxon-name></italic> spp. (<xref ref-type="bibr" rid="B7">Hsieh et al. 2014</xref>)), which also supports diagnosis of genus <italic><tp:taxon-name><tp:taxon-name-part taxon-name-part-type="genus" reg="Sternocampsus">Sternocampsus</tp:taxon-name-part></tp:taxon-name></italic> Fleutiaux.</p><fig id="F8" position="float" orientation="portrait"><label>Figure 8.</label><caption><p>Distribution map of genus <italic><tp:taxon-name><tp:taxon-name-part taxon-name-part-type="genus" reg="Sternocampsus">Sternocampsus</tp:taxon-name-part></tp:taxon-name></italic> in China. ■ <italic><tp:taxon-name><tp:taxon-name-part taxon-name-part-type="genus" reg="Sternocampsus">S.</tp:taxon-name-part><tp:taxon-name-part taxon-name-part-type="species" reg="coriaceus">coriaceus</tp:taxon-name-part></tp:taxon-name></italic> sp. nov.</p></caption><graphic xmlns:xlink="http://www.w3.org/1999/xlink" xlink:href="zookeys-852-111-g008.jpg" position="float" orientation="portrait" xlink:type="simple" id="oo_306070.jpg"/></fig></tp:treatment-sec><ref-list><ref id="B4"><mixed-citation xmlns:xlink="http://www.w3.org/1999/xlink" xlink:type="simple"><person-group><name name-style="western"><surname>Douglas</surname><given-names>H</given-names></name></person-group> (<year>2011</year>) <article-title>Phylogenetic relationships of <tp:taxon-name><tp:taxon-name-part taxon-name-part-type="family">Elateridae</tp:taxon-name-part></tp:taxon-name> inferred from adult morphology, with special reference to the position of <tp:taxon-name><tp:taxon-name-part taxon-name-part-type="subfamily">Cardiophorinae</tp:taxon-name-part></tp:taxon-name>.</article-title><source>Zootaxa,</source><volume>2900</volume>: <fpage>1</fpage>–<lpage>45</lpage>. <ext-link xlink:type="simple" ext-link-type="doi" xlink:href="10.11646/zootaxa.2900.1.1">https://doi.org/10.11646/zootaxa.2900.1.1</ext-link></mixed-citation></ref><ref id="B7"><mixed-citation xmlns:xlink="http://www.w3.org/1999/xlink" xlink:type="simple"><person-group><name name-style="western"><surname>Hsieh</surname><given-names>JF</given-names></name><name name-style="western"><surname>Jeng</surname><given-names>ML</given-names></name><name name-style="western"><surname>Hsieh</surname><given-names>CH</given-names></name><name name-style="western"><surname>Ko</surname><given-names>CC</given-names></name><name name-style="western"><surname>Yang</surname><given-names>PS</given-names></name></person-group> (<year>2014</year>) <article-title>Phylogenetic diversity and conservation of protected click beetles (<italic><tp:taxon-name><tp:taxon-name-part taxon-name-part-type="genus">Campsosternus</tp:taxon-name-part></tp:taxon-name></italic> spp.) in Taiwan: a molecular approach to clarifying species status.</article-title><source>Journal Insect Conservation</source><volume>18</volume>: <fpage>1059</fpage>–<lpage>1071</lpage>. <ext-link xlink:type="simple" ext-link-type="doi" xlink:href="10.1007/s10841-014-9716-7">https://doi.org/10.1007/s10841-014-9716-7</ext-link></mixed-citation></ref></ref-list></tp:taxon-treatment>
