# Supplementary material for: The genus Sternocampsus Fleutiaux, 1927 (Coleoptera, Elateridae, Oxynopterinae), with description of a new species from South China
Source: Zookeys. 2019 Jun 5;852:111–24. doi: 10.3897/zookeys.852.31611 (PMC6562002; doi:10.3897/zookeys.852.31611)
Supplement: XML Treatment for Sternocampsus villosus [file zookeys.852.31611-treatment4.xml]

<!DOCTYPE tp:taxon-treatment
  PUBLIC "-//TaxonX//DTD Taxonomic Treatment Publishing DTD v0 20100105//EN" "tax-treatment-NSO.dtd">
<tp:taxon-treatment xmlns:tp="http://www.plazi.org/taxpub"><tp:treatment-meta><kwd-group><label>Taxon classification</label><kwd><named-content xmlns:xlink="http://www.w3.org/1999/xlink" content-type="kingdom">Animalia</named-content></kwd><kwd><named-content xmlns:xlink="http://www.w3.org/1999/xlink" content-type="order">Coleoptera</named-content></kwd><kwd><named-content xmlns:xlink="http://www.w3.org/1999/xlink" content-type="family">Elateridae</named-content></kwd></kwd-group><mixed-citation publication-type="journal"><person-group><name><surname>Liu</surname><given-names>Zhen</given-names></name><name><surname>Jiang</surname><given-names>Shi-hong</given-names></name></person-group><article-title>The genus <italic><tp:taxon-name><tp:taxon-name-part taxon-name-part-type="genus" reg="Sternocampsus">Sternocampsus</tp:taxon-name-part></tp:taxon-name></italic> Fleutiaux, 1927 (<tp:taxon-name><tp:taxon-name-part taxon-name-part-type="order">Coleoptera</tp:taxon-name-part></tp:taxon-name>, <tp:taxon-name><tp:taxon-name-part taxon-name-part-type="family">Elateridae</tp:taxon-name-part></tp:taxon-name>, <tp:taxon-name><tp:taxon-name-part taxon-name-part-type="subfamily">Oxynopterinae</tp:taxon-name-part></tp:taxon-name>), with description of a new species from South China</article-title><source>Zookeys</source><day>05</day><month>6</month><year>2019</year><volume>852</volume><fpage>111</fpage><lpage>124</lpage><pub-id pub-id-type="doi">10.3897/zookeys.852.31611</pub-id></mixed-citation></tp:treatment-meta><tp:nomenclature><tp:taxon-name>
            <tp:taxon-name-part taxon-name-part-type="genus" reg="Sternocampsus">Sternocampsus</tp:taxon-name-part>
            <tp:taxon-name-part taxon-name-part-type="species" reg="villosus">villosus</tp:taxon-name-part>
          </tp:taxon-name><tp:taxon-authority>Fleutiaux, 1927</tp:taxon-authority><xref ref-type="fig" rid="F9">Fig. 9a–h</xref><tp:nomenclature-citation-list><tp:nomenclature-citation><tp:taxon-name>
                <tp:taxon-name-part taxon-name-part-type="genus" reg="Sternocampsus">Sternocampsus</tp:taxon-name-part>
                <tp:taxon-name-part taxon-name-part-type="species" reg="villosus">villosus</tp:taxon-name-part>
              </tp:taxon-name><comment>Fleutiaux, 1927: 104.</comment></tp:nomenclature-citation></tp:nomenclature-citation-list></tp:nomenclature><tp:treatment-sec sec-type="material" id="SECID0EA4AE"><title>Material examined.</title><p><bold>Synt</bold>ype (images) of <italic><tp:taxon-name><tp:taxon-name-part taxon-name-part-type="genus" reg="Campsosternus">C.</tp:taxon-name-part><tp:taxon-name-part taxon-name-part-type="species" reg="villosus">villosus</tp:taxon-name-part></tp:taxon-name></italic>, ♂, (<named-content xmlns:xlink="http://www.w3.org/1999/xlink" content-type="dwc:institutional_code" xlink:type="simple">MNHN</named-content>), label 1 “Malay Penins:/ Pahang F.M.S./Cameron Highland/ Tanah Rata/ Febr. 12<sup>th</sup> 1926”, label 2 “Musee Kua Lumpur:/Penang/Collection FLEUTIAUX”, label 3 “<italic>Sternocampsus villosus</italic> ♂/ Fleut. Type/ Collection FLEUTIAUX”., label 4 “Collection E. Fleutiaux”, label 5 “TYPE”, label 6 “SYNTYPE”, label 7 “SYNTYPE <italic>sternocampsus villosus</italic> Fleutiaux, 1927”, label 8 “<named-content xmlns:xlink="http://www.w3.org/1999/xlink" content-type="dwc:institutional_code" xlink:type="simple">MNHN</named-content> EC9700”. Syntype (images) of <italic><tp:taxon-name><tp:taxon-name-part taxon-name-part-type="genus" reg="Campsosternus">C.</tp:taxon-name-part><tp:taxon-name-part taxon-name-part-type="species" reg="villosus">villosus</tp:taxon-name-part></tp:taxon-name></italic> (<named-content xmlns:xlink="http://www.w3.org/1999/xlink" content-type="dwc:institutional_code" xlink:type="simple">MNHN</named-content>), label 1 “Pahang F.M.S./ ”Cameron’s Highlands”/ ?/ 4800 ft. Mars. ?. 1924/ H.M.Pendlebury.”, label 2 “Musee Kuala Lumpur:/ Penang/ Collection FLEUTIAUX”, label 3 “<italic>Sternocampsus villosus</italic>/ Fleut. cotype/ Collection FLEUTIAUX”., label 4 “Collection E. Fleutiaux”, label 5 “SYNTYPE”, label 6 “SYNTYPE <italic>sternocampsus villosus</italic> Fleutiaux, 1927”, label 7 “<named-content xmlns:xlink="http://www.w3.org/1999/xlink" content-type="dwc:institutional_code" xlink:type="simple">MNHN</named-content> EC9701”.</p></tp:treatment-sec><tp:treatment-sec sec-type="diagnosis" id="SECID0E35AE"><title>Diagnosis.</title><p>According to the original description, this species is characterized by: body length 55 mm, large and robust; elytra not metallic, red-brown; pubescence yellow and thick. Frons depressed medially. Antenna black; similar in both sexes, but somewhat longer in male than in female; antennomere 1 longer than remaining antennomeres, widened apically; antennomere 2 very small; antennomere 3 longer than 1 and shorter than 4. Pronotum smooth. Elytra more or less dark brown, almost smooth, sculpture hardly discernable. Black ventrally, pubescence of hypomeron very thick. Legs black.</p></tp:treatment-sec><tp:treatment-sec sec-type="notes" id="SECID0EB6AE"><title>Notes.</title><p>We have checked the images of types from the <named-content xmlns:xlink="http://www.w3.org/1999/xlink" content-type="dwc:institutional_code" xlink:type="simple">MNHN</named-content> taken by Dr. Antoine Mantilleri. Elytra were red-brown from the images (Fig. <xref ref-type="fig" rid="F9">9a, f</xref>), not dark brown as in the original description. From the image (Fig. <xref ref-type="fig" rid="F9">9d</xref>), the characters of its aedeagus (penis extending slightly beyond parameres, weakly sinuate before acute apex; the outer margin of parameres abruptly incurved before apical hook-like pre-apical expansions) differ from <italic><tp:taxon-name><tp:taxon-name-part taxon-name-part-type="genus" reg="Sternocampsus">S.</tp:taxon-name-part><tp:taxon-name-part taxon-name-part-type="species" reg="coriaceus">coriaceus</tp:taxon-name-part></tp:taxon-name></italic>.</p></tp:treatment-sec><tp:treatment-sec sec-type="distribution" id="SECID0EAAAG"><title>Distribution.</title><p>Malaysia (Pahang).</p><fig id="F9" position="float" orientation="portrait"><label>Figure 9.</label><caption><p><italic><tp:taxon-name><tp:taxon-name-part taxon-name-part-type="genus" reg="Sternocampsus">Sternocampsus</tp:taxon-name-part><tp:taxon-name-part taxon-name-part-type="species" reg="villosus">villosus</tp:taxon-name-part></tp:taxon-name></italic> Fleutiaux, 1927, <bold>a–e</bold> syntype, male: <bold>a</bold> dorsal view <bold>b</bold> ventral view <bold>c</bold> lateral view <bold>d</bold> aedeagus, dorsal view <bold>e</bold> labels of type <bold>f–h</bold> syntype, female: <bold>f</bold> dorsal view <bold>g</bold> ventral view <bold>c</bold> labels of syntype. (Copyright © Antoine Mantilleri. All rights reserved <named-content xmlns:xlink="http://www.w3.org/1999/xlink" content-type="dwc:institutional_code" xlink:type="simple">MNHN</named-content>/A. Mantilleri).</p></caption><graphic xmlns:xlink="http://www.w3.org/1999/xlink" xlink:href="zookeys-852-111-g009.jpg" position="float" orientation="portrait" xlink:type="simple" id="oo_306071.jpg"/></fig></tp:treatment-sec></tp:taxon-treatment>
